# Supplementary material for: Neonatal Mouse Gut Metabolites Influence Cryptosporidium parvum Infection in Intestinal Epithelial Cells
Source: mBio. 2020 Dec 15;11(6):e02582-20. doi: 10.1128/mBio.02582-20 (PMC7773987; doi:10.1128/mBio.02582-20)
Supplement: TABLE S1 [file mBio.02582-20-st001.xlsx]

## Sheet: Table S1
Table S1. Metabolites screened for their effect on C. parvum growth in HCT-8 cells
Rank Order	Metabolite Name	Alternative name	Metabolite ID	Pubchem ID	Concn for Assays (mM)	Week 1 peak intensity		Week 2 peak intensity		Week 3 peak intensity		Week 6 peak intensity		Wk1:Wk3	Wk1:Wk6	Pattern finder: Correlation analysis				1-way ANOVA analysis				Growth Ratio Mean ± s.d.
						Mean	Std. dev.	Mean	Std. dev.	Mean	Std. dev.	Mean	Std. dev.	Fold Change	Fold Change	correlation	t-stat	p-value	FDR	f.value	p.value	-LOG10(p)	FDR
1	monomyristin	rac-glycerol 1-myristate	1N	79050	0.5	147298	71432.1	1299.5	734.905	1175.75	1340.52	122.917	67.3108	125.28	1198.36	-0.89962	-13.973	3.6263e-18	1.8313e-16	234.57	4.4901e-27	26.348	9.07e-25	0.59 ± 0.08
2	1-monopalmitin	DL-a-palmitin	7N	14900	0.1	277117	139620	8405.08	3385.4	6055.67	5777.01	1808.67	974.046	45.7616	153.216	-0.85306	-11.088	1.3792e-14	2.5327e-13	103.44	5.9238e-20	19.227	1.4958e-18	0.77 ± 0.21
3	1-monoolein	1-oleoyl-rac-glycerol	12N	5283468	0.5	190644	123410	5340.33	3322.6	6244.58	6756.17	2747.42	2478.74	30.5295	69.3902	-0.80431	-9.1803	5.7469e-12	6.4492e-11	100.33	1.0633e-19	18.973	2.3865e-18	0.99 ± 0.14
4	phosphoethanolamine		19N	1015	0.5	9761.5	8457.32	10232.8	11023.6	732.917	1055.31	719.75	396.05	13.3187	13.5623	-0.73538	-7.3602	2.6338e-09	1.6554e-08	35.658	7.5872e-12	11.12	3.5642e-11	1.06 ± 0.09
5	myristic acid		4N	11005	0.5	132951	40758.5	8565.58	3718.04	11421.2	7618.92	1878.75	863.727	11.6406	70.7654	-0.87993	-12.562	1.7911e-16	4.5226e-15	136.54	2.6223e-22	21.581	1.7657e-20	0.68 ± 0.16
6	lauric acid		3N	3893	0.5	393613	128604	27144.5	15292.2	34502.3	26071.5	3858.58	1285.37	11.4083	102.01	-0.88528	-12.911	6.6648e-17	1.9233e-15	114.63	8.1323e-21	20.09	3.2855e-19	0.61 ± 0.08
7	2-monopalmitin	2-palmitoylglycerol	11N	123409	0.1	273488	85471.4	16263.1	17769.8	31431.5	36343.9	3603.5	1869.33	8.70107	75.8951	-0.81322	-9.4774	2.1811e-12	2.5916e-11	82.957	3.8578e-18	17.414	5.5662e-17	0.93 ± 0.07
8	palmitoleic acid		30N	445638	0.5	15895.1	6703.91	1012.25	395.749	1988.42	1657.78	2035.58	1912.89	7.99384	7.80861	-0.62018	-5.362	2.585e-06	8.2885e-06	59.061	1.8052e-15	14.743	1.7364e-14	0.97 ± 0.11
9	oleic acid		41N	445639	0.5	114815	58138.8	4908.67	4473.77	15191.8	10894.9	14387.2	9681.97	7.55767	7.98037	-0.44736	-3.3926	0.0014326	0.0025609	35.388	8.5327e-12	11.069	3.9173e-11	0.99 ± 0.12
10	1-monostearin	1-stearoyl-rac-glycerol	6N	24699	0.5	5457.17	2821.66	1985.33	718.246	752.417	315.005	596.583	437.208	7.25285	9.14737	-0.8547	-11.166	1.0859e-14	2.1935e-13	62.473	6.7075e-16	15.173	7.1311e-15	0.78 ± 0.13
11	docosahexaenoic acid		16N	445580	0.1	12836.8	5109.34	4450	8355.51	1787.33	935.45	1201.67	387.693	7.18207	10.6825	-0.75786	-7.8785	4.4701e-10	3.1137e-09	40.329	1.0941e-12	11.961	6.3143e-12	1.44 ± 0.29
12	phosphoric acid		18N	1004	0.5	996068	537765	2424297	1.44561e+06	215742	380985	64531.7	75011.8	4.61693	15.4353	-0.74556	-7.5875	1.2073e-09	7.8672e-09	36.125	6.2033e-12	11.207	3.1326e-11	0.90 ± 0.10
13	linoleic acid		42N	5280450	0.5	83900.9	35157.6	13368	8584.63	20485.1	9992.07	25013.4	12070.6	4.09571	3.35424	-0.43858	-3.3099	0.0018201	0.0032251	28.558	2.0845e-10	9.681	7.2598e-10	1.33 ± 0.07
14	capric acid	decanoic acid	2N	2969	0.5	19807.4	8063.11	3585.58	1892.74	4974	4155.71	290.417	99.618	3.98219	68.2034	-0.89782	-13.828	5.3436e-18	2.1588e-16	99.056	1.3584e-19	18.867	2.7439e-18	0.32 ± 0.07
15	oxamic acid		38N	974	0.5	9844.08	15539.3	34096.8	54685.7	2483.25	583.308	988.75	152.164	3.96419	9.95609	-0.47385	-3.6495	0.00066899	0.0012658	7.3058	0.00044429	3.3523	0.00056444	1.13 ± 0.07
16	3-hydroxybutyric acid		8N	92135	0.5	55542.2	24070.9	124240	40824.5	18943.2	12063.6	3959.33	1758.4	2.93204	14.0282	-0.85008	-10.947	2.1172e-14	3.5639e-13	122.41	2.2562e-21	20.647	1.1394e-19	0.93 ± 0.02
17	diphosphoric acid	pyrophosphoric acid	15N	1023	0.5	1362.5	568.176	3305.5	1528	466.5	706.267	124.417	88.9967	2.92069	10.9511	-0.78152	-8.4961	5.5499e-11	4.4843e-10	55.364	5.5634e-15	14.255	4.6825e-14	1.16 ± 0.24
18	linolenic acid		43N	5280934	0.5	24990.6	10464.3	14197.3	8642.01	9503.17	8271.2	16863.5	12909.9	2.62971	1.48193	-0.43054	-3.2353	0.0022534	0.0039241	8.9825	9.3494e-05	4.0292	0.00013207	1.40 ± 0.02
19	palmitic acid		5N	985	0.1	317170	90896.8	199032	73247.2	126136	71926.3	63327.2	22738.9	2.5145	5.00842	-0.87427	-12.215	4.8509e-16	1.0888e-14	52.743	1.2815e-14	13.892	9.9566e-14	0.77 ± 0.07
20	nicotinamide		22N	936	0.5	3665	1439.88	5299.17	1803.49	1488.92	1313	1488.5	1417.17	2.46152	2.46221	-0.71019	-6.8419	1.5737e-08	7.7553e-08	27.035	4.5482e-10	9.3422	1.4355e-09	1.15 ± 0.15
21	glycerol		14N	753	0.5	751254	102857	681732	292674	322448	83193.1	319872	76573.6	2.32984	2.34861	-0.7939	-8.8554	1.6763e-11	1.5219e-10	54.07	8.3652e-15	14.078	6.7591e-14	1.04 ± 0.16
22	glycerol-alpha-phosphate	rac-glycerol 1-phosphate	26N	754	0.5	15825.4	7058.74	15537.8	4046.38	8330.33	7003.22	7676.83	6595.14	1.89973	2.06145	-0.67956	-6.2825	1.0907e-07	4.6875e-07	18.913	5.0023e-08	7.3008	1.1998e-07	1.02 ± 0.10
23	glucose-6-phosphate		9N	439427	0.5	856.667	352.411	1251.92	478.954	471.083	896.223	107.083	62.1724	1.8185	8	-0.81791	-9.6418	1.2818e-12	1.8078e-11	47.773	6.8365e-14	13.165	4.6032e-13	1.18 ± 0.35
24	cis-gondoic acid	cis-11-eicosenoic acid	31N	5282768	0.5	2694.17	1271.04	509.417	292.33	1497.67	1229.33	434.417	220.096	1.79891	6.2018	-0.61586	-5.3016	3.1739e-06	1.0017e-05	28.796	1.8497e-10	9.7329	6.5549e-10	1.01 ± 0.17
25	cholesterol		24N	5997	0.5	92723.8	30048.1	147027	32132.9	55464.6	22970.4	49120.4	20275.4	1.67177	1.88768	-0.70018	-6.6513	3.0427e-08	1.4294e-07	35.003	1.0095e-11	10.996	4.3387e-11	0.96 ± 0.09
26	heptadecanoic acid		25N	10465	0.1	10531.7	3142.17	10968.6	4697.7	6518.75	4644.9	5045.83	1220.21	1.6156	2.0872	-0.68831	-6.4355	6.424e-08	2.8837e-07	19.407	3.6448e-08	7.4383	8.8704e-08	1.02 ± 0.10
27	UDP-N-acetylglucosamine		10N	445675	0.5	1024.58	378.575	1425.67	372.568	669.917	223.503	473.5	162.354	1.52942	2.16385	-0.81456	-9.524	1.8754e-12	2.3677e-11	60.081	1.3363e-15	14.874	1.3497e-14	1.14 ± 0.22
28	stearic acid		21N	5281	0.1	682620	225119	1.16553e+06	522111	557404	548127	236399	60948.5	1.22464	2.88758	-0.72429	-7.1247	5.9259e-09	3.3251e-08	24.705	1.5866e-09	8.7995	4.4513e-09	0.99 ± 0.15
29	maltose		37N	439186	0.5	11474.8	8082.45	9093.83	21175.7	9626.58	11208.7	3008.17	1347.62	1.19199	3.81453	-0.48048	-3.7158	0.00054751	0.0010843	9.5132	5.8291e-05	4.2344	8.4105e-05	1.14 ± 0.12
30	pelargonic acid	nonanoic acid	29N	8158	0.1	20201.7	12386.5	63026.9	35421.5	19275.5	11768.6	6975.42	2489.34	1.04805	2.89612	-0.62127	-5.3773	2.4538e-06	8.0903e-06	26.028	7.7384e-10	9.1113	2.3331e-09	1.09 ± 0.13
31	hexadecane		32N	11006	0.5	17413.1	7461.42	47925.2	31021.5	17745.3	12877.2	7591.17	3053.49	0.981277	2.29386	-0.58472	-4.8885	1.2766e-05	3.3931e-05	15.629	4.6201e-07	6.3354	9.1496e-07	1.20 ± 0.07
32	pentadecanoic acid		35N	13849	0.1	9956.83	3129.88	10811.3	3643.42	10154.2	3316.6	8053.75	1444.76	0.980566	1.2363	-0.54337	-4.3899	6.5826e-05	0.00015461	7.5516	0.00035126	3.4544	0.00045483	1.18 ± 0.11
33	dehydroascorbic acid		44N	440667	0.5	3759.58	1244.31	628.667	259.409	3886.17	3442.56	1532.75	1554.72	0.967427	2.45284	-0.37111	-2.7105	0.0094103	0.014401	27.702	3.22e-10	9.4921	1.0663e-09	1.03 ± 0.10
34	N-acetyl-D-mannosamine		33N	439281	0.5	2563.83	901.815	1564.58	1134.42	2813.5	1318.36	915.333	484.006	0.911261	2.80098	-0.57898	-4.8162	1.6243e-05	4.2065e-05	15.681	4.453e-07	6.3513	8.906e-07	1.19 ± 0.10
35	dihydroxyacetone		34N	670	0.5	3033.75	1744.4	12064.2	6876.04	3452.83	2263.89	1265.58	1053.83	0.878626	2.39712	-0.56422	-4.635	2.9584e-05	7.2918e-05	25.754	8.961e-10	9.0476	2.662e-09	1.22 ± 0.05
36	octanol NIST		23N	957	0.5	4286.5	1415.83	10281.5	3997.94	5416.92	4730.52	1335.92	599.147	0.791317	3.20866	-0.70026	-6.6528	3.0273e-08	1.4294e-07	31.782	4.3516e-11	10.361	1.6904e-10	1.02 ± 0.13
37	benzoic acid		20N	243	0.5	21654.2	7624.24	45091.4	18006.1	27406.5	21053.1	6004.75	1888.05	0.790111	3.60617	-0.73182	-7.2831	3.4328e-09	2.0395e-08	35.956	6.6698e-12	11.176	3.2861e-11	0.98 ± 0.07
38	propane-1,3-diol NIST	1,3-propanediol	28N	10442	0.5	9013.08	3457.96	21894.4	8636.46	12422	9729.07	2773.5	1273.35	0.725574	3.24971	-0.66447	-6.0305	2.6063e-07	1.0125e-06	27.296	3.9713e-10	9.4011	1.2939e-09	1.09 ± 0.14
39	hydroxylamine		40N	787	0.5	244989	128590	677428	324319	341193	290562	67609.2	41892.4	0.718036	3.6236	-0.4544	-3.4597	0.0011771	0.0021421	10.74	2.0265e-05	4.6932	3.0549e-05	1.05 ± 0.19
40	arachidic acid		27N	10467	0.5	13224.4	3741.1	19927.5	13193.7	19470.8	9557.34	5422.33	2177.37	0.679191	2.43888	-0.66698	-6.0714	2.2629e-07	8.963e-07	18.898	5.0488e-08	7.2968	1.1998e-07	0.99 ± 0.21
41	benzylalcohol		36N	2879	0.5	1878.17	837.956	5833	3610.63	3555.08	2122.42	1043.83	376.166	0.528305	1.7993	-0.5065	-3.9841	0.00023951	0.00050927	19.696	3.0373e-08	7.5175	7.4822e-08	1.19 ± 0.22
42	behenic acid		45N	8215	0.02	3408.5	1422.69	6156.5	5220.62	7221.08	4583.36	2481.58	789.342	0.472021	1.37352	-0.33785	-2.4346	0.018849	0.026626	3.9885	0.013459	1.871	0.015535	1.22 ± 0.08
43	lactose		39N	440995	0.5	1235.83	462.232	1197.92	580.453	3933.25	6903.51	636.583	659.974	0.314202	1.94135	-0.45763	-3.4908	0.001074	0.0019903	4.2355	0.010277	1.9881	0.012212	1.05 ± 0.16
